# Supplementary material for: Electronic Noise Measurement of a Magnetoresistive Sensor: A Comparative Study
Source: Sensors (Basel). 2025 Oct 6;25(19):6182. doi: 10.3390/s25196182 (PMC12527107; doi:10.3390/s25196182)
Supplement: Supplementary file 1 [file sensors-25-06182-s001.zip]

Archive with 1 entries (1 files):
- sensors-3880687-supplementary.pdf
